# Supplementary material for: Global Changes in Asexual Epichloë Transcriptomes during the Early Stages, from Seed to Seedling, of Symbiotum Establishment
Source: Microorganisms. 2021 May 4;9(5):991. doi: 10.3390/microorganisms9050991 (PMC8147782; doi:10.3390/microorganisms9050991)
Supplement: Supplementary file 1 [file microorganisms-09-00991-s001.zip]

Archive with 11 entries (9 files):
- microorganisms-1187855-SI/
- microorganisms-1187855-SI/Supplementary files/
- microorganisms-1187855-SI/Supplementary files/Figure S1.pptx
- microorganisms-1187855-SI/Supplementary files/Figure S2.pdf
- microorganisms-1187855-SI/Supplementary files/Figure S3.pdf
- microorganisms-1187855-SI/Supplementary files/Figure S4.pptx
- microorganisms-1187855-SI/Supplementary files/Table S1.xlsx
- microorganisms-1187855-SI/Supplementary files/Table S2.xlsx
- microorganisms-1187855-SI/Supplementary files/Table S3.xlsx
- microorganisms-1187855-SI/Supplementary files/Table S4.xlsx
- microorganisms-1187855-SI/Supplementary files/Table S5.xlsx
