# Supplementary material for: Global Changes in Asexual Epichloë Transcriptomes during the Early Stages, from Seed to Seedling, of Symbiotum Establishment
Source: Microorganisms. 2021 May 4;9(5):991. doi: 10.3390/microorganisms9050991 (PMC8147782; doi:10.3390/microorganisms9050991)
Supplement: Supplementary file 1 [file microorganisms-09-00991-s001.zip › microorganisms-1187855-SI/Supplementary files/Table S1.xlsx]

## Sheet: SE
Sequence name	Sequence description	Hit description	Hit ACC	E-Value	Similarity
Ef_C09_g12381	heat shock protein 30	gb|AEO11784.1|30 kDa heat shock protein [Epichloe festucae var. lolii]	AEO11784	1.91329e-148	100
Ef_C09_g02352	LysM domain protein	ref|XP_007826696.2|LysM domain-containing protein [Metarhizium robertsii ARSEF 23]gb|EFY94030.2|LysM domain-containing protein [Metarhizium robertsii ARSEF 23]gb|EXU95644.1|LysM domain protein [Metarhizium robertsii]	XP_007826696, EFY94030, EXU95644	2.97883e-32	62.2378
Ef_C09_g04585	Zinc finger CCCH type domain containing protein	ref|XP_007816802.2|methyltransferase [Metarhizium robertsii ARSEF 23]gb|EFZ03539.2|methyltransferase [Metarhizium robertsii ARSEF 23]gb|KFG82580.1|putative methyltransferase LaeA-like [Metarhizium anisopliae]	XP_007816802, EFZ03539, KFG82580	1.51895e-173	75.6757
Ef_C09_g06488	cell wall galactomannoprotein Mp2/allergen F17-like protein	emb|CCE32581.1|uncharacterized protein CPUR_06441 [Claviceps purpurea 20.1]	CCE32581	9.24701e-31	89.6104
Ef_C09_g08943	GPI anchored serine-rich protein	gb|RZR61400.1|hypothetical protein I1G_00001482 [Pochonia chlamydosporia 123]	RZR61400	2.83204e-44	70.5069
Ef_C09_g07063	endochitinase B1	gb|AAP49451.1|chitinase [uncultured Neotyphodium]	AAP49451	9.32897e-173	85.1459
Ef_C09_g00584	serine protease	gb|ALO18961.1|trypsin-like serine protease [Epichloe festucae var. lolii]	ALO18961	0	99.6269
Ef_C09_g11992	grass induced protein	gb|AKU37970.1|grass induced protein [Epichloe festucae var. lolii]	AKU37970	2.38675e-48	100
Ef_C09_g11597	cell surface protein, putative	ref|XP_007819099.2|hypothetical protein MAA_02910 [Metarhizium robertsii ARSEF 23]gb|EFZ01681.2|hypothetical protein MAA_02910 [Metarhizium robertsii ARSEF 23]	XP_007819099, EFZ01681	1.37874e-36	66.3415
Ef_C09_g12810	catalase A	gb|AST08440.1|catalase A [Epichloe festucae]	AST08440	0	99.8496
Ef_C09_g00763	glycoside hydrolase family 10 protein	sp|O74717.1|RecName: Full=Endo-1,4-beta-xylanase 2; Short=Xylanase 2; AltName: Full=1,4-beta-D-xylan xylanohydrolase 2; Flags: Precursor [Claviceps purpurea]emb|CAA76571.1|endo-1,4-beta-xylanase [Claviceps purpurea]emb|CCE34603.1|probable endo-beta-1,4-D-xylanase [Claviceps purpurea 20.1]	O74717, CAA76571, CCE34603	1.30992e-90	65.8416
Ef_C09_g03818	ARCA-like protein	gb|KJK76078.1|hypothetical protein H634G_08483 [Metarhizium anisopliae BRIP 53293]gb|KJK91981.1|hypothetical protein H633G_04118 [Metarhizium anisopliae BRIP 53284]	KJK76078, KJK91981	3.28195e-178	70.726
Ef_C09_g06041	putative small secreted protein	gb|AXS58678.1|syncollin-related small protein A homeolog f [Epichloe coenophiala]	AXS58678	7.2078e-50	95.8333
Ef_C09_g13540	heat shock protein 70	gb|AXS58617.1|heat shock protein 70 chaperone isoform B homeolog b [Epichloe coenophiala]	AXS58617	0	100
Ef_C09_g04493	cytochrome b/b6/petB-like protein	ref|XP_018142527.1|hypothetical protein VFPPC_06361 [Pochonia chlamydosporia 170]gb|OAQ65213.1|hypothetical protein VFPPC_06361 [Pochonia chlamydosporia 170]	XP_018142527, OAQ65213	4.67577e-137	72.3856
Ef_C09_g10132	glycosyltransferase family 90 protein	gb|POR39232.1|Uncharacterized protein TPAR_00569 [Tolypocladium paradoxum]	POR39232	2.54399e-32	75.4545
Ef_C09_g11925	YLR162W isoform 1	gb|KAF1855805.1|hypothetical protein Lal_00008638 [Lupinus albus]	KAF1855805	3.7369e-22	100
Ef_C09_g06460	nitrate reductase (NADH)	ref|XP_018144969.1|nitrate reductase [Pochonia chlamydosporia 170]gb|OAQ68119.1|nitrate reductase [Pochonia chlamydosporia 170]	XP_018144969, OAQ68119	0	86.6464
Ef_C09_g02703	Glycoside hydrolase, superfamily	emb|CCE31243.1|uncharacterized protein CPUR_05094 [Claviceps purpurea 20.1]	CCE31243	6.86472e-105	78.8845
Ef_C09_g00445	Cytochrome b5	gb|RZR59021.1|Cytochrome b5 [Pochonia chlamydosporia 123]	RZR59021	2.41506e-36	100
Ef_C09_g07875	glucose repressible protein Grg1	gb|AXS58660.1|putative glucose repressible protein Grg1 homeolog b [Epichloe coenophiala]	AXS58660	6.70827e-19	100
Ef_C09_g03037	hypothetical protein VFPPC_12758	ref|XP_018148432.1|hypothetical protein VFPPC_12758 [Pochonia chlamydosporia 170]gb|OAQ72349.1|hypothetical protein VFPPC_12758 [Pochonia chlamydosporia 170]gb|RZR66916.1|hypothetical protein I1G_00008176 [Pochonia chlamydosporia 123]	XP_018148432, OAQ72349, RZR66916	2.96298e-82	81.5331
Ef_C09_g11163	hypothetical protein MAM_00430	gb|KHO01429.1|hypothetical protein MAM_00430 [Metarhizium album ARSEF 1941]	KHO01429	9.95893e-48	59.5556
Ef_C09_g04316	UPF0047 domain protein	gb|OAA47905.1|Necrosis inducing [Metarhizium rileyi RCEF 4871]	OAA47905	8.55507e-65	75.3521
Ef_C09_g10609	NADP-dependent glycerol dehydrogenase	ref|XP_018149587.1|NADP-dependent glycerol dehydrogenase [Pochonia chlamydosporia 170]gb|OAQ73504.1|NADP-dependent glycerol dehydrogenase [Pochonia chlamydosporia 170]gb|RZR65317.1|NADP-dependent glycerol dehydrogenase [Pochonia chlamydosporia 123]	XP_018149587, OAQ73504, RZR65317	2.43588e-86	94.5205
Ef_C09_g05636	BTB/POZ fold domain containing protein	ref|XP_018137265.1|BTB/POZ-like protein [Pochonia chlamydosporia 170]gb|OAQ59210.1|BTB/POZ-like protein [Pochonia chlamydosporia 170]gb|RZR65032.1|hypothetical protein I1G_00006629 [Pochonia chlamydosporia 123]	XP_018137265, OAQ59210, RZR65032	0	94.7368
Ef_C09_g10942	heat shock protein 90	gb|AXS58611.1|heat shock protein 80 homeolog b [Epichloe coenophiala]	AXS58611	0	99.8578
Ef_C09_g04547	hypothetical protein FVER14953_20722	gb|RBQ71229.1|hypothetical protein FVER14953_20722 [Fusarium verticillioides]	RBQ71229	1.04131e-06	93.5484
Ef_C09_g07193	phosphoketolase	ref|XP_018143640.1|xylulose-5-phosphate phosphoketolase [Pochonia chlamydosporia 170]gb|OAQ66553.1|xylulose-5-phosphate phosphoketolase [Pochonia chlamydosporia 170]	XP_018143640, OAQ66553	0	93.0464
Ef_C09_g10329	translation elongation factor 1-alpha	gb|ACN39011.1|translation elongation factor 1-alpha [Epichloe festucae]gb|AHZ65459.1|translation elongation factor 1-alpha [Neotyphodium sp. FaTG-5]gb|AHZ65466.1|translation elongation factor 1-alpha [Neotyphodium sp. FaTG-2]gb|AKH05081.1|translation elongation factor [Epichloe festucae var. lolii]gb|AKH05082.1|translation elongation factor 1-alpha [Epichloe sp. LpTG-3]gb|AKH05091.1|translation e…	ACN39011, AHZ65459, AHZ65466, AKH05081, AKH05082, AKH05091, AKH05095, QII40774, QII40776	0	99.7319
Ef_C09_g02490	Clock-controlled protein 6	gb|OAA41808.1|hypothetical protein NOR_05316 [Metarhizium rileyi RCEF 4871]gb|TWU70973.1|hypothetical protein ED733_001770 [Metarhizium rileyi]	OAA41808, TWU70973	2.38458e-11	79.3103
Ef_C09_g07665	iron reductase domain protein	emb|CCE34564.1|uncharacterized protein CPUR_08497 [Claviceps purpurea 20.1]	CCE34564	1.18665e-94	75.1724
Ef_C09_g04270	Glycosyl hydrolase 92	ref|XP_018136655.1|alpha-1,2-mannosidase subfamily [Pochonia chlamydosporia 170]gb|OAQ58508.1|alpha-1,2-mannosidase subfamily [Pochonia chlamydosporia 170]	XP_018136655, OAQ58508	0	91.5789
Ef_C09_g08349	heat shock protein 101	gb|AXS58603.1|heat shock protein 104 homeolog f [Epichloe coenophiala]	AXS58603	0	98.4881
Ef_C09_g08855	related to lustrin A	emb|CCE26866.1|related to lustrin A [Claviceps purpurea 20.1]	CCE26866	3.04268e-36	61.3293
Ef_C09_g02285	glyceraldehyde-3-phosphate dehydrogenase	ref|XP_007823864.1|Glyceraldehyde/Erythrose phosphate dehydrogenase family [Metarhizium robertsii ARSEF 23]gb|AAR22391.2|glyceraldehyde-3-phosphate dehydrogenase [Metarhizium anisopliae]gb|EXU99874.1|glyceraldehyde-3-phosphate dehydrogenase [Metarhizium robertsii]gb|KID63389.1|glyceraldehyde-3-phosphate dehydrogenase, partial [Metarhizium anisopliae ARSEF 549]gb|KJK74338.1|Glyceraldehyde-3-phosph…	XP_007823864, AAR22391, EXU99874, KID63389, KJK74338, KJK91842	0	97.9866
Ef_C09_g08163	CsbD-like protein	emb|CCE30427.1|related to mismatched base pair and cruciform dna recognition protein [Claviceps purpurea 20.1]	CCE30427	2.81314e-67	97.9798
Ef_C09_g09023	related to SPR1-exo-1,3-beta-glucanase precursor	gb|ABK27199.1|beta-1,6-glucanase [Epichloe festucae var. lolii]	ABK27199	0	94.2857
Ef_C09_g09954	Pyruvate decarboxylase	emb|CCE29910.1|probable pyruvate decarboxylase [Claviceps purpurea 20.1]	CCE29910	0	86.4048
Ef_C09_g03977	STF2-like protein	gb|RZR66554.1|hypothetical protein I1G_00003508 [Pochonia chlamydosporia 123]	RZR66554	9.20056e-48	88.7097
Ef_C09_g06533	MFS transporter	emb|CCE33633.1|related to transporter protein [Claviceps purpurea 20.1]	CCE33633	0	88.5609
Ef_C09_g07686	calreticulin	ref|XP_018148482.1|calnexin precursor [Pochonia chlamydosporia 170]gb|OAQ72399.1|calnexin precursor [Pochonia chlamydosporia 170]	XP_018148482, OAQ72399	0	97.7444
Ef_C09_g02657	protein O-glucosyltransferase 1	dbj|GAQ07495.1|hypothetical protein ALT_4816 [Aspergillus lentulus]dbj|GFF30210.1|hypothetical protein IFM58399_02510 [Aspergillus lentulus]dbj|GFF63659.1|hypothetical protein IFM60648_00996 [Aspergillus lentulus]dbj|GFF65261.1|hypothetical protein IFM62136_06240 [Aspergillus lentulus]dbj|GFF67401.1|hypothetical protein IFM47457_01705 [Aspergillus lentulus]	GAQ07495, GFF30210, GFF63659, GFF65261, GFF67401	3.74115e-31	81.5385
Ef_C09_g10600	peflin	gb|OAA32539.1|peflin [Moelleriella libera RCEF 2490]	OAA32539	1.96133e-97	98.7261
Ef_C09_g02637	putative cell wall glycoprotein	emb|CCE33604.1|related to cell wall glycoprotein [Claviceps purpurea 20.1]	CCE33604	8.80063e-40	82.1429
Ef_C09_g02661	hypothetical protein FAVG1_07758	gb|KIL89364.1|hypothetical protein FAVG1_07758 [Fusarium avenaceum]	KIL89364	0	80.9406
Ef_C09_g05195	LEA domain-containing protein	gb|KJK84312.1|hypothetical protein H634G_00676 [Metarhizium anisopliae BRIP 53293]gb|KJK94516.1|hypothetical protein H633G_01599 [Metarhizium anisopliae BRIP 53284]	KJK84312, KJK94516	1.35254e-28	89.0625
Ef_C09_g01325	Glycosyl transferase, family 20	gb|AXS58647.1|trehalose-6-phosphatase TPP1 homeolog f [Epichloe coenophiala]	AXS58647	0	99.8092
Ef_C09_g00114	copper/zinc superoxide dismutase	gb|AXS58653.1|Cu/Zn superoxide dismutase A homeolog b [Epichloe coenophiala]	AXS58653	1.57473e-64	79.2453
Ef_C09_g09605	Transcriptional activator hac1	gb|OAA35408.1|Transcriptional activator hac1 [Metarhizium rileyi RCEF 4871]	OAA35408	2.07416e-131	87.0968

## Sheet: NEA11
Sequence name	Sequence description	Hit description	Hit ACC	E-Value	Similarity
Et_E8_g6264	LysM domain protein	ref|XP_007817838.1|LysM domain protein [Metarhizium robertsii ARSEF 23]gb|EFZ02067.1|LysM domain protein [Metarhizium robertsii ARSEF 23]gb|EXU98267.1|LysM domain protein [Metarhizium robertsii]	XP_007817838, EFZ02067, EXU98267	1.14124e-31	61.2245
Ef_C09_g06488	cell wall galactomannoprotein Mp2/allergen F17-like protein	emb|CCE32581.1|uncharacterized protein CPUR_06441 [Claviceps purpurea 20.1]	CCE32581	9.24701e-31	89.6104
Ef_C09_g07063	endochitinase B1	gb|AAP49451.1|chitinase [uncultured Neotyphodium]	AAP49451	9.32897e-173	85.1459
Ef_C09_g13540	heat shock protein 70	gb|AXS58617.1|heat shock protein 70 chaperone isoform B homeolog b [Epichloe coenophiala]	AXS58617	0	100
Ef_C09_g11597	cell surface protein, putative	ref|XP_007819099.2|hypothetical protein MAA_02910 [Metarhizium robertsii ARSEF 23]gb|EFZ01681.2|hypothetical protein MAA_02910 [Metarhizium robertsii ARSEF 23]	XP_007819099, EFZ01681	1.37874e-36	66.3415
Ef_C09_g12810	catalase A	gb|AST08440.1|catalase A [Epichloe festucae]	AST08440	0	99.8496
Et_E8_g3740	hemeolysin E	ref|XP_014543189.1|hemeolysin E, partial [Metarhizium brunneum ARSEF 3297]gb|KID73996.1|hemeolysin E, partial [Metarhizium brunneum ARSEF 3297]	XP_014543189, KID73996	0	70.3252
Ef_C09_g12381	heat shock protein 30	gb|AEO11784.1|30 kDa heat shock protein [Epichloe festucae var. lolii]	AEO11784	1.91329e-148	100
Ef_C09_g04585	Zinc finger CCCH type domain containing protein	ref|XP_007816802.2|methyltransferase [Metarhizium robertsii ARSEF 23]gb|EFZ03539.2|methyltransferase [Metarhizium robertsii ARSEF 23]gb|KFG82580.1|putative methyltransferase LaeA-like [Metarhizium anisopliae]	XP_007816802, EFZ03539, KFG82580	1.51895e-173	75.6757
Ef_C09_g06041	putative small secreted protein	gb|AXS58678.1|syncollin-related small protein A homeolog f [Epichloe coenophiala]	AXS58678	7.2078e-50	95.8333
Et_E8_g8078	endochitinase 1	gb|AAP49451.1|chitinase [uncultured Neotyphodium]	AAP49451	0	90.7407
Ef_C09_g11925	YLR162W isoform 1	gb|KAF1855805.1|hypothetical protein Lal_00008638 [Lupinus albus]	KAF1855805	3.7369e-22	100
Ef_C09_g11992	grass induced protein	gb|AKU37970.1|grass induced protein [Epichloe festucae var. lolii]	AKU37970	2.38675e-48	100
Ef_C09_g08943	GPI anchored serine-rich protein	gb|RZR61400.1|hypothetical protein I1G_00001482 [Pochonia chlamydosporia 123]	RZR61400	2.83204e-44	70.5069
Ef_C09_g00763	glycoside hydrolase family 10 protein	sp|O74717.1|RecName: Full=Endo-1,4-beta-xylanase 2; Short=Xylanase 2; AltName: Full=1,4-beta-D-xylan xylanohydrolase 2; Flags: Precursor [Claviceps purpurea]emb|CAA76571.1|endo-1,4-beta-xylanase [Claviceps purpurea]emb|CCE34603.1|probable endo-beta-1,4-D-xylanase [Claviceps purpurea 20.1]	O74717, CAA76571, CCE34603	1.30992e-90	65.8416
Ef_C09_g10942	heat shock protein 90	gb|AXS58611.1|heat shock protein 80 homeolog b [Epichloe coenophiala]	AXS58611	0	99.8578
Et_E8_g0469	Clock-controlled protein 6	emb|CCE33604.1|related to cell wall glycoprotein [Claviceps purpurea 20.1]	CCE33604	8.09761e-32	74.4898
Ef_C09_g08349	heat shock protein 101	gb|AXS58603.1|heat shock protein 104 homeolog f [Epichloe coenophiala]	AXS58603	0	98.4881
Ef_C09_g10329	translation elongation factor 1-alpha	gb|ACN39011.1|translation elongation factor 1-alpha [Epichloe festucae]gb|AHZ65459.1|translation elongation factor 1-alpha [Neotyphodium sp. FaTG-5]gb|AHZ65466.1|translation elongation factor 1-alpha [Neotyphodium sp. FaTG-2]gb|AKH05081.1|translation elongation factor [Epichloe festucae var. lolii]gb|AKH05082.1|translation elongation factor 1-alpha [Epichloe sp. LpTG-3]gb|AKH05091.1|translation e…	ACN39011, AHZ65459, AHZ65466, AKH05081, AKH05082, AKH05091, AKH05095, QII40774, QII40776	0	99.7319
Et_E8_g2563	bifunctional catalase-peroxidase Cat2	gb|AXS58646.1|catalase CatB homeolog p [Epichloe coenophiala]	AXS58646	0	99.537
Ef_C09_g03818	ARCA-like protein	gb|KJK76078.1|hypothetical protein H634G_08483 [Metarhizium anisopliae BRIP 53293]gb|KJK91981.1|hypothetical protein H633G_04118 [Metarhizium anisopliae BRIP 53284]	KJK76078, KJK91981	3.28195e-178	70.726
Et_E8_g7078	BTB/POZ fold domain containing protein	ref|XP_018137265.1|BTB/POZ-like protein [Pochonia chlamydosporia 170]gb|OAQ59210.1|BTB/POZ-like protein [Pochonia chlamydosporia 170]gb|RZR65032.1|hypothetical protein I1G_00006629 [Pochonia chlamydosporia 123]	XP_018137265, OAQ59210, RZR65032	1.95169e-177	96.1268
Ef_C09_g02703	Glycoside hydrolase, superfamily	emb|CCE31243.1|uncharacterized protein CPUR_05094 [Claviceps purpurea 20.1]	CCE31243	6.86472e-105	78.8845
Et_E8_g4160	2-C-methyl-D-erythritol 2,4-cyclodiphosphate synthase	gb|KJK80042.1|hypothetical protein H634G_04281 [Metarhizium anisopliae BRIP 53293]gb|KJK91426.1|hypothetical protein H633G_04710 [Metarhizium anisopliae BRIP 53284]	KJK80042, KJK91426	0	84.1924
Ef_C09_g02415	CMGC/SRPK protein kinase	gb|EXA39819.1|CMGC/SRPK protein kinase [Fusarium oxysporum f. sp. pisi HDV247]gb|EXK81184.1|CMGC/SRPK protein kinase [Fusarium oxysporum f. sp. raphani 54005]gb|EXL74667.1|CMGC/SRPK protein kinase [Fusarium oxysporum f. sp. conglutinans race 2 54008]gb|EXM20965.1|CMGC/SRPK protein kinase [Fusarium oxysporum f. sp. vasinfectum 25433]	EXA39819, EXK81184, EXL74667, EXM20965	0	80.3922
Ef_C09_g02661	hypothetical protein FAVG1_07758	gb|KIL89364.1|hypothetical protein FAVG1_07758 [Fusarium avenaceum]	KIL89364	0	80.9406
Et_E8_g8526	RING-10 protein	ref|XP_018182373.1|RING finger protein [Purpureocillium lilacinum]gb|OAQ78603.1|RING finger protein [Purpureocillium lilacinum]gb|OAQ93654.1|RING finger protein [Purpureocillium lilacinum]	XP_018182373, OAQ78603, OAQ93654	0	81.5556
Et_E8_g2719	DNA excision repair protein ERCC-8	ref|XP_007810242.1|DNA excision repair protein ERCC-8 [Metarhizium acridum CQMa 102]gb|EFY90144.1|DNA excision repair protein ERCC-8 [Metarhizium acridum CQMa 102]	XP_007810242, EFY90144	0	81.0865
Et_E8_g3049	Membrane bound O-acyl transferase, MBOAT	ref|XP_022284385.1|sterol o-acyltransferase (APE2) [Pochonia chlamydosporia 170]gb|OAQ66365.2|sterol o-acyltransferase (APE2) [Pochonia chlamydosporia 170]	XP_022284385, OAQ66365	0	85.5932
Et_E8_g5875	trehalose phosphate synthase	gb|AXS58652.1|trehalose-6-phosphate synthase subunit B homeolog f [Epichloe coenophiala]	AXS58652	0	93.737
Et_E8_g2549	hypothetical protein AAL_02886	gb|KZZ98368.1|hypothetical protein AAL_02886 [Moelleriella libera RCEF 2490]	KZZ98368	2.18156e-49	61.6071
Et_E8_g5402	cell wall beta-glucan synthesis	ref|XP_018148390.1|cell wall beta-glucan synthesis [Pochonia chlamydosporia 170]gb|OAQ72307.1|cell wall beta-glucan synthesis [Pochonia chlamydosporia 170]gb|RZR64054.1|Cell wall beta-glucan synthesis [Pochonia chlamydosporia 123]	XP_018148390, OAQ72307, RZR64054	1.06243e-39	85.5072
Ef_C09_g04493	cytochrome b/b6/petB-like protein	ref|XP_018142527.1|hypothetical protein VFPPC_06361 [Pochonia chlamydosporia 170]gb|OAQ65213.1|hypothetical protein VFPPC_06361 [Pochonia chlamydosporia 170]	XP_018142527, OAQ65213	4.67577e-137	72.3856
Ef_C09_g10132	glycosyltransferase family 90 protein	gb|POR39232.1|Uncharacterized protein TPAR_00569 [Tolypocladium paradoxum]	POR39232	2.54399e-32	75.4545
Et_E8_g5240	hypothetical protein DL770_000609	gb|RYP93234.1|hypothetical protein DL770_000609 [Monosporascus sp. CRB-9-2]	RYP93234	7.50369e-08	71.4286
Ef_C09_g11163	hypothetical protein MAM_00430	gb|KHO01429.1|hypothetical protein MAM_00430 [Metarhizium album ARSEF 1941]	KHO01429	9.95893e-48	59.5556
Ef_C09_g00228	woronin body major protein	emb|CCE33231.1|related to LAP3-member of the GAL regulon [Claviceps purpurea 20.1]	CCE33231	7.68249e-142	95
Ef_C09_g00445	Cytochrome b5	gb|RZR59021.1|Cytochrome b5 [Pochonia chlamydosporia 123]	RZR59021	2.41506e-36	100
Et_E8_g0461	proline oxidase PrnD	ref|XP_007825182.1|proline dehydrogenase-like protein [Metarhizium robertsii ARSEF 23]gb|EFY95537.1|proline dehydrogenase-like protein [Metarhizium robertsii ARSEF 23]gb|EXU98723.1|proline dehydrogenase [Metarhizium robertsii]gb|KID94102.1|proline oxidase PrnD, partial [Metarhizium majus ARSEF 297]	XP_007825182, EFY95537, EXU98723, KID94102	0	91.9414
Et_E8_g0983	immunogenic protein	gb|RZR60451.1|hypothetical protein I1G_00001901 [Pochonia chlamydosporia 123]	RZR60451	5.75969e-97	67.4731
Et_E8_g5401	high affinity nitrate transporter NrtB	gb|POR31966.1|Nitrate transporter [Tolypocladium paradoxum]	POR31966	1.16526e-87	92.6316
Ef_C09_g02285	glyceraldehyde-3-phosphate dehydrogenase	ref|XP_007823864.1|Glyceraldehyde/Erythrose phosphate dehydrogenase family [Metarhizium robertsii ARSEF 23]gb|AAR22391.2|glyceraldehyde-3-phosphate dehydrogenase [Metarhizium anisopliae]gb|EXU99874.1|glyceraldehyde-3-phosphate dehydrogenase [Metarhizium robertsii]gb|KID63389.1|glyceraldehyde-3-phosphate dehydrogenase, partial [Metarhizium anisopliae ARSEF 549]gb|KJK74338.1|Glyceraldehyde-3-phosph…	XP_007823864, AAR22391, EXU99874, KID63389, KJK74338, KJK91842	0	97.9866
Et_E8_g6477	ATP synthase f0	gb|KDB18886.1|ATP synthase f0 [Ustilaginoidea virens]	KDB18886	2.58728e-118	82.906
Ef_C09_g03496	cell wall protein	gb|KFG77887.1|cell wall protein [Metarhizium anisopliae]gb|KID66049.1|cell wall protein, partial [Metarhizium anisopliae ARSEF 549]	KFG77887, KID66049	1.15539e-75	75.2101
Et_E8_g4372	phosphoketolase	ref|XP_018143640.1|xylulose-5-phosphate phosphoketolase [Pochonia chlamydosporia 170]gb|OAQ66553.1|xylulose-5-phosphate phosphoketolase [Pochonia chlamydosporia 170]	XP_018143640, OAQ66553	0	96.6926
Ef_C09_g04880	Heat shock protein Hsp88	gb|AXS58609.1|heat shock protein 88 homeolog f [Epichloe coenophiala]	AXS58609	0	99.7835
Et_E8_g7646	glycoside hydrolase	emb|CCE31243.1|uncharacterized protein CPUR_05094 [Claviceps purpurea 20.1]	CCE31243	6.45123e-62	82.2222
Ef_C09_g07686	calreticulin	ref|XP_018148482.1|calnexin precursor [Pochonia chlamydosporia 170]gb|OAQ72399.1|calnexin precursor [Pochonia chlamydosporia 170]	XP_018148482, OAQ72399	0	97.7444
Et_E8_g5393	glucose-regulated protein	gb|AXS58626.1|ER-localized chaperone BiP homeolog b [Epichloe coenophiala]	AXS58626	0	99.3988
Ef_C09_g10417	CK1/CK1/CK1-D protein kinase	gb|PWI70039.1|casein kinase I isoform epsilon [Purpureocillium lilacinum]	PWI70039	0	98.1132

## Sheet: NEA12
Sequence name	Sequence description	Hit description	Hit ACC	E-Value	Similarity
NEA12_g06491	Putative beta-lactamase hcpD	emb|CCE32581.1|uncharacterized protein CPUR_06441 [Claviceps purpurea 20.1]	CCE32581	6.07927e-30	88.3117
NEA12_g03401	glycosyltransferase family 90 protein	gb|POR39232.1|Uncharacterized protein TPAR_00569 [Tolypocladium paradoxum]	POR39232	3.77218e-32	75.4545
NEA12_g05681	endochitinase B1	gb|AAP49451.1|chitinase [uncultured Neotyphodium]	AAP49451	0	89.5197
NEA12_g01900	grass induced protein	gb|AXS58657.1|GigA/Nc25 cyclic peptide homeolog f [Epichloe coenophiala]	AXS58657	6.12815e-34	90.1408
NEA12_g02369	hypothetical protein MAM_00430	gb|KHO01429.1|hypothetical protein MAM_00430 [Metarhizium album ARSEF 1941]	KHO01429	6.32183e-47	59.1111
NEA12_g01212	aromatic prenyltransferase	gb|QGV56749.1|JtmD [Epichloe sp. LpTG-3]gb|QGV56750.1|JtmD [Epichloe sp. LpTG-4]	QGV56749, QGV56750	0	100
NEA12_g04931	Transcriptional activator hac1	gb|OAA35408.1|Transcriptional activator hac1 [Metarhizium rileyi RCEF 4871]	OAA35408	1.27479e-159	77.4278
NEA12_g03844	GPI anchored serine-rich protein	gb|RZR61400.1|hypothetical protein I1G_00001482 [Pochonia chlamydosporia 123]	RZR61400	4.13104e-53	70.5069
NEA12_g04886	translation elongation factor 1-alpha	gb|ACN39011.1|translation elongation factor 1-alpha [Epichloe festucae]gb|AHZ65459.1|translation elongation factor 1-alpha [Neotyphodium sp. FaTG-5]gb|AHZ65466.1|translation elongation factor 1-alpha [Neotyphodium sp. FaTG-2]gb|AKH05081.1|translation elongation factor [Epichloe festucae var. lolii]gb|AKH05082.1|translation elongation factor 1-alpha [Epichloe sp. LpTG-3]gb|AKH05091.1|translation e…	ACN39011, AHZ65459, AHZ65466, AKH05081, AKH05082, AKH05091, AKH05095, QII40774, QII40776	0	99.5662
NEA12_g01729	DNA excision repair protein ERCC-8	ref|XP_007810242.1|DNA excision repair protein ERCC-8 [Metarhizium acridum CQMa 102]gb|EFY90144.1|DNA excision repair protein ERCC-8 [Metarhizium acridum CQMa 102]	XP_007810242, EFY90144	0	78.1563
NEA12_g02243	Glycosyl hydrolase 92	gb|OAA34709.1|Glycosyl hydrolase 92 [Metarhizium rileyi RCEF 4871]	OAA34709	0	89.704
NEA12_g04927	UbiD family decarboxylase	emb|CCE30715.1|related to integral membrane protein PTH11 [Claviceps purpurea 20.1]	CCE30715	1.22431e-162	82.1637
NEA12_g06892	hypothetical protein VFPPC_12758	ref|XP_018148432.1|hypothetical protein VFPPC_12758 [Pochonia chlamydosporia 170]gb|OAQ72349.1|hypothetical protein VFPPC_12758 [Pochonia chlamydosporia 170]gb|RZR66916.1|hypothetical protein I1G_00008176 [Pochonia chlamydosporia 123]	XP_018148432, OAQ72349, RZR66916	4.88597e-84	79.7909
NEA12_g04221	NADP-dependent glycerol dehydrogenase	ref|XP_018149587.1|NADP-dependent glycerol dehydrogenase [Pochonia chlamydosporia 170]gb|OAQ73504.1|NADP-dependent glycerol dehydrogenase [Pochonia chlamydosporia 170]gb|RZR65317.1|NADP-dependent glycerol dehydrogenase [Pochonia chlamydosporia 123]	XP_018149587, OAQ73504, RZR65317	0	94.8485
NEA12_g07612	glycoside hydrolase family 10 protein	ref|XP_024766319.1|glycoside hydrolase family 10 protein [Trichoderma asperellum CBS 433.97]gb|PTB46642.1|glycoside hydrolase family 10 protein [Trichoderma asperellum CBS 433.97]	XP_024766319, PTB46642	8.63696e-118	72.9167
NEA12_g07233	hypothetical protein BFJ71_g10165	gb|RKK92556.1|hypothetical protein BFJ71_g10165 [Fusarium oxysporum]	RKK92556	0	90.6527
NEA12_g07229	uncharacterized protein FPRN_10999	emb|CVL11181.1|uncharacterized protein FPRN_10999 [Fusarium proliferatum]	CVL11181	0	87.1007
NEA12_g01905	catalase A	gb|AXS58644.1|catalase CatA homeolog f [Epichloe coenophiala]	AXS58644	0	100
NEA12_g00997	Major facilitator superfamily domain, general substrate transporter	gi|743656036|gb|KID83463.1|Major facilitator superfamily domain, general substrate transporter [Metarhizium guizhouense ARSEF 977]	KID83463	0	84.4302
NEA12_g05641	superoxide dismutase	gb|AEO11785.1|Cu/Zn-superoxide dismutase [Epichloe festucae var. lolii]gb|AEO11786.1|Cu/Zn-superoxide dismutase [Epichloe festucae]gb|AXS58654.1|Cu/Zn superoxide dismutase A homeolog f [Epichloe coenophiala]	AEO11785, AEO11786, AXS58654	2.98673e-84	75
NEA12_g01339	Heat shock 70 kDa protein	gb|AXS58617.1|heat shock protein 70 chaperone isoform B homeolog b [Epichloe coenophiala]	AXS58617	0	99.8363
NEA12_g01756	allergen asp f4-like protein	gb|KDB15258.1|allergen asp f4-like protein [Ustilaginoidea virens]dbj|GAO17366.1|hypothetical protein UVI_02038860 [Ustilaginoidea virens]	KDB15258, GAO17366	6.47405e-100	70.2341
NEA12_g08100	heat shock protein 30	gb|AXS58598.1|heat shock protein 30 family protein A homeolog f [Epichloe coenophiala]	AXS58598	9.53105e-148	100
NEA12_g02596	acyl-CoA desaturase	gb|KHN94219.1|delta-9 fatty acid desaturase [Metarhizium album ARSEF 1941]	KHN94219	0	96.2264
NEA12_g06656	disulfide-isomerase precursor	gb|EWZ80763.1|hypothetical protein FOWG_15117 [Fusarium oxysporum f. sp. lycopersici MN25]gb|EXK25829.1|hypothetical protein FOMG_17529 [Fusarium oxysporum f. sp. melonis 26406]gb|PCD24525.1|hypothetical protein AU210_013644 [Fusarium oxysporum f. sp. radicis-cucumerinum]	EWZ80763, EXK25829, PCD24525	4.80644e-174	89.3855
NEA12_g01373	Glycoside hydrolase, superfamily	emb|CCE31243.1|uncharacterized protein CPUR_05094 [Claviceps purpurea 20.1]	CCE31243	1.82516e-122	66.5823
NEA12_g01945	heat shock protein 101	gb|AXS58603.1|heat shock protein 104 homeolog f [Epichloe coenophiala]	AXS58603	0	98.4881
NEA12_g02073	related to lustrin A	emb|CCE26866.1|related to lustrin A [Claviceps purpurea 20.1]	CCE26866	2.85999e-39	61.3293
NEA12_g03715	WSC domain-containing protein	emb|CCE30956.1|uncharacterized protein CPUR_04807 [Claviceps purpurea 20.1]	CCE30956	0	82.483
NEA12_g04029	peflin	ref|XP_018148423.1|EF-hand protein [Pochonia chlamydosporia 170]gb|OAQ72340.1|EF-hand protein [Pochonia chlamydosporia 170]	XP_018148423, OAQ72340	1.59059e-121	81.203
NEA12_g04332	cell wall beta-glucan synthesis	gb|KND94943.1|hypothetical protein TOPH_00211 [Tolypocladium ophioglossoides CBS 100239]	KND94943	2.5919e-43	79.0698
NEA12_g00608	phosphoketolase	gi|1069528984|ref|XP_018143640.1|xylulose-5-phosphate phosphoketolase [Pochonia chlamydosporia 170]gi|1032859772|gb|OAQ66553.1|xylulose-5-phosphate phosphoketolase [Pochonia chlamydosporia 170]	XP_018143640, OAQ66553	0	95.267
NEA12_g05655	heat shock protein 82	gb|AXS58611.1|heat shock protein 80 homeolog b [Epichloe coenophiala]	AXS58611	0	99.8578
NEA12_g02350	secreted aspartic proteinase	gb|KDB18851.1|secreted aspartic proteinase [Ustilaginoidea virens]dbj|GAO16866.1|hypothetical protein UVI_02011870 [Ustilaginoidea virens]	KDB18851, GAO16866	0	69.9396
NEA12_g01178	BTB/POZ-like protein	gi|1069542227|ref|XP_018137265.1|BTB/POZ-like protein [Pochonia chlamydosporia 170]gi|1032852322|gb|OAQ59210.1|BTB/POZ-like protein [Pochonia chlamydosporia 170]	XP_018137265, OAQ59210	0	95.0877
NEA12_g02601	pyruvate decarboxylase	emb|CCE29910.1|probable pyruvate decarboxylase [Claviceps purpurea 20.1]	CCE29910	0	82.343
NEA12_g01232	putative cell wall glycoprotein	emb|CCE33604.1|related to cell wall glycoprotein [Claviceps purpurea 20.1]	CCE33604	5.26676e-64	72.9167
NEA12_g00434	galactose oxidase	gi|223954272|gb|ACN30267.1|putative galactose oxidase [Epichloe festucae]	ACN30267	0	100
NEA12_g08186	78 kDa glucose-regulated protein	gb|AXS58627.1|ER-localized chaperone BiP homeolog f [Epichloe coenophiala]	AXS58627	0	99.8494
NEA12_g04663	Fatty acid hydroxylase	emb|CCE33496.1|uncharacterized protein CPUR_07421 [Claviceps purpurea 20.1]	CCE33496	0	90.8309
NEA12_g06439	beta-1-6-glucanase-like protein	gb|ABK27195.1|beta-1,6-glucanase [Epichloe festucae]	ABK27195	0	99.3548
NEA12_g01750	elongation factor 3	emb|CCE29069.1|probable translation elongation factor eEF-3 [Claviceps purpurea 20.1]	CCE29069	0	98.5549
NEA12_g01730	cell surface protein, putative	ref|XP_007819099.2|hypothetical protein MAA_02910 [Metarhizium robertsii ARSEF 23]gb|EFZ01681.2|hypothetical protein MAA_02910 [Metarhizium robertsii ARSEF 23]	XP_007819099, EFZ01681	4.04907e-37	66.3415
NEA12_g07455	extracellular cellulase CelA/allergen Asp F7-like, putative	gb|RAO68752.1|hypothetical protein BHQ10_004764 [Talaromyces amestolkiae]	RAO68752	6.97933e-90	77.1429
NEA12_g00055	ECM33-like protein	emb|CCE33174.1|related to sporulation-specific gene SPS2 [Claviceps purpurea 20.1]	CCE33174	4.4783e-171	90.7859
NEA12_g03503	Ribonuclease II/R	gb|RZR69524.1|hypothetical protein I1G_00002380 [Pochonia chlamydosporia 123]	RZR69524	0	93.8776
NEA12_g03980	Clavaminate synthase-like protein	gb|TRX89232.1|hypothetical protein FHL15_009930 [Xylaria flabelliformis]	TRX89232	0	92.3445
NEA12_g02419	CsbD-like protein	emb|CCE30427.1|related to mismatched base pair and cruciform dna recognition protein [Claviceps purpurea 20.1]	CCE30427	5.29871e-95	96.5116
NEA12_g04888	mitochondrial inner-membrane-bound regulator domain-containing protein	gb|KND88019.1|hypothetical protein TOPH_07280 [Tolypocladium ophioglossoides CBS 100239]	KND88019	0	66.6667
NEA12_g01148	LysM domain-containing protein	gb|RZR67276.1|hypothetical protein I1G_00011514 [Pochonia chlamydosporia 123]	RZR67276	2.96029e-49	53.5581
