# Supplementary material for: Global Changes in Asexual Epichloë Transcriptomes during the Early Stages, from Seed to Seedling, of Symbiotum Establishment
Source: Microorganisms. 2021 May 4;9(5):991. doi: 10.3390/microorganisms9050991 (PMC8147782; doi:10.3390/microorganisms9050991)
Supplement: Supplementary file 1 [file microorganisms-09-00991-s001.zip › microorganisms-1187855-SI/Supplementary files/Table S2.xlsx]

## Sheet: SE
SE_0h_up
Tags	GO ID	GO Name	GO Category	FDR	P-Value
[OVER]	GO:0055114	oxidation-reduction process	BIOLOGICAL_PROCESS	7.26451e-10	2.15884e-13
[OVER]	GO:0016226	iron-sulfur cluster assembly	BIOLOGICAL_PROCESS	0.0090929	9.4577e-06
[OVER]	GO:0016020	membrane	CELLULAR_COMPONENT	0.013687	1.7308e-05
[OVER]	GO:0030091	protein repair	BIOLOGICAL_PROCESS	0.0170276	4.30118e-05
[OVER]	GO:0019594	mannitol metabolic process	BIOLOGICAL_PROCESS	0.0170276	4.30118e-05
[OVER]	GO:0020037	heme binding	MOLECULAR_FUNCTION	0.0170276	3.68772e-05
[OVER]	GO:0008926	mannitol-1-phosphate 5-dehydrogenase activity	MOLECULAR_FUNCTION	0.0170276	4.30118e-05
[OVER]	GO:0098869	cellular oxidant detoxification	BIOLOGICAL_PROCESS	0.0185052	5.12842e-05
[OVER]	GO:0016209	antioxidant activity	MOLECULAR_FUNCTION	0.0199206	6.21593e-05
[OVER]	GO:0016846	carbon-sulfur lyase activity	MOLECULAR_FUNCTION	0.049025	0.000164251
[OVER]	GO:0008199	ferric iron binding	MOLECULAR_FUNCTION	0.049025	0.000167545
SE_4h_up
Tags	GO ID	GO Name	GO Category	FDR	P-Value
[OVER]	GO:0055114	oxidation-reduction process	BIOLOGICAL_PROCESS	7.96959e-14	1.18419e-17
[OVER]	GO:0016226	iron-sulfur cluster assembly	BIOLOGICAL_PROCESS	6.4913e-08	4.82266e-11
[OVER]	GO:0043335	protein unfolding	BIOLOGICAL_PROCESS	0.000117203	1.7415e-07
[OVER]	GO:0051787	misfolded protein binding	MOLECULAR_FUNCTION	0.000117203	1.7415e-07
[OVER]	GO:0051536	iron-sulfur cluster binding	MOLECULAR_FUNCTION	0.000463458	9.64103e-07
[OVER]	GO:0042026	protein refolding	BIOLOGICAL_PROCESS	0.000622538	1.38753e-06
[OVER]	GO:1902364	negative regulation of protein localization to spindle pole body	BIOLOGICAL_PROCESS	0.0013216	3.9275e-06
[OVER]	GO:0010181	FMN binding	MOLECULAR_FUNCTION	0.00205162	7.31632e-06
[OVER]	GO:0016021	integral component of membrane	CELLULAR_COMPONENT	0.0056338	2.51135e-05
[OVER]	GO:0016783	sulfurtransferase activity	MOLECULAR_FUNCTION	0.00699549	3.63807e-05
[OVER]	GO:0051187	cofactor catabolic process	BIOLOGICAL_PROCESS	0.00785482	4.20169e-05
[OVER]	GO:0034450	ubiquitin-ubiquitin ligase activity	MOLECULAR_FUNCTION	0.0095041	5.481e-05
[OVER]	GO:0008177	succinate dehydrogenase (ubiquinone) activity	MOLECULAR_FUNCTION	0.0095041	5.481e-05
[OVER]	GO:0005506	iron ion binding	MOLECULAR_FUNCTION	0.010929	6.98288e-05
[OVER]	GO:0019594	mannitol metabolic process	BIOLOGICAL_PROCESS	0.0129383	8.84339e-05
[OVER]	GO:0008926	mannitol-1-phosphate 5-dehydrogenase activity	MOLECULAR_FUNCTION	0.0129383	8.84339e-05
[OVER]	GO:0009408	response to heat	BIOLOGICAL_PROCESS	0.0136331	9.72343e-05
[OVER]	GO:0051865	protein autoubiquitination	BIOLOGICAL_PROCESS	0.0162796	0.000123367
[OVER]	GO:0009405	pathogenesis	BIOLOGICAL_PROCESS	0.0217487	0.000174506
[OVER]	GO:0042823	pyridoxal phosphate biosynthetic process	BIOLOGICAL_PROCESS	0.0266979	0.00023802
[OVER]	GO:0017001	antibiotic catabolic process	BIOLOGICAL_PROCESS	0.0266979	0.000235156
[OVER]	GO:0098869	cellular oxidant detoxification	BIOLOGICAL_PROCESS	0.0298533	0.000270587
[OVER]	GO:0016209	antioxidant activity	MOLECULAR_FUNCTION	0.034196	0.000325192
[OVER]	GO:0004359	glutaminase activity	MOLECULAR_FUNCTION	0.0343484	0.000341953
[OVER]	GO:0005759	mitochondrial matrix	CELLULAR_COMPONENT	0.0343484	0.000341353
[OVER]	GO:0006541	glutamine metabolic process	BIOLOGICAL_PROCESS	0.0381055	0.000405338
[OVER]	GO:0016846	carbon-sulfur lyase activity	MOLECULAR_FUNCTION	0.0381055	0.000413329
[OVER]	GO:0020037	heme binding	MOLECULAR_FUNCTION	0.0381055	0.000401179
[OVER]	GO:0140110	transcription regulator activity	MOLECULAR_FUNCTION	0.0448888	0.000518052
[OVER]	GO:0005758	mitochondrial intermembrane space	CELLULAR_COMPONENT	0.0448888	0.000520256
[OVER]	GO:0006633	fatty acid biosynthetic process	BIOLOGICAL_PROCESS	0.0452836	0.000545018
[OVER]	GO:0046578	regulation of Ras protein signal transduction	BIOLOGICAL_PROCESS	0.0480961	0.00063857
[OVER]	GO:0006915	apoptotic process	BIOLOGICAL_PROCESS	0.0480961	0.000664627
[OVER]	GO:0071218	cellular response to misfolded protein	BIOLOGICAL_PROCESS	0.0480961	0.000664627
[OVER]	GO:0072593	reactive oxygen species metabolic process	BIOLOGICAL_PROCESS	0.0480961	0.000658992
[OVER]	GO:0034614	cellular response to reactive oxygen species	BIOLOGICAL_PROCESS	0.0492747	0.000688235
SE_1d_up
Tags	GO ID	GO Name	GO Category	FDR	P-Value
[OVER]	GO:0005524	ATP binding	MOLECULAR_FUNCTION	3.4659e-07	5.35725e-10
[OVER]	GO:0003678	DNA helicase activity	MOLECULAR_FUNCTION	2.37286e-05	1.48084e-07
[OVER]	GO:0032508	DNA duplex unwinding	BIOLOGICAL_PROCESS	8.07283e-05	6.47746e-07
[OVER]	GO:0000723	telomere maintenance	BIOLOGICAL_PROCESS	0.00118435	1.33746e-05
[OVER]	GO:1902987	negative regulation of lysine biosynthetic process via aminoadipic acid	BIOLOGICAL_PROCESS	0.00220281	2.74943e-05
[OVER]	GO:0004043	L-aminoadipate-semialdehyde dehydrogenase activity	MOLECULAR_FUNCTION	0.00220281	2.74943e-05
[OVER]	GO:0000731	DNA synthesis involved in DNA repair	BIOLOGICAL_PROCESS	0.00305468	3.94884e-05
[OVER]	GO:0016886	ligase activity, forming phosphoric ester bonds	MOLECULAR_FUNCTION	0.00305468	3.92234e-05
[OVER]	GO:0043565	sequence-specific DNA binding	MOLECULAR_FUNCTION	0.00340747	4.5568e-05
[OVER]	GO:1990426	mitotic recombination-dependent replication fork processing	BIOLOGICAL_PROCESS	0.00465325	6.77591e-05
[OVER]	GO:0000228	nuclear chromosome	CELLULAR_COMPONENT	0.00700111	0.000105069
[OVER]	GO:0007534	gene conversion at mating-type locus	BIOLOGICAL_PROCESS	0.00864512	0.000133595
[OVER]	GO:0010467	gene expression	BIOLOGICAL_PROCESS	0.0175175	0.000312348
[OVER]	GO:0016070	RNA metabolic process	BIOLOGICAL_PROCESS	0.0176912	0.000318074
[OVER]	GO:0000724	double-strand break repair via homologous recombination	BIOLOGICAL_PROCESS	0.0181391	0.000328822
[OVER]	GO:0003690	double-stranded DNA binding	MOLECULAR_FUNCTION	0.0186959	0.000344471
[OVER]	GO:0032071	regulation of endodeoxyribonuclease activity	BIOLOGICAL_PROCESS	0.0192628	0.000366365
[OVER]	GO:0003950	NAD+ ADP-ribosyltransferase activity	MOLECULAR_FUNCTION	0.0192628	0.000366365
[OVER]	GO:0007062	sister chromatid cohesion	BIOLOGICAL_PROCESS	0.022805	0.000440512
[OVER]	GO:0044774	mitotic DNA integrity checkpoint	BIOLOGICAL_PROCESS	0.0250381	0.00050597
[OVER]	GO:0006301	postreplication repair	BIOLOGICAL_PROCESS	0.0346506	0.00073626
[OVER]	GO:0000018	regulation of DNA recombination	BIOLOGICAL_PROCESS	0.0346506	0.00073626
[OVER]	GO:0051346	negative regulation of hydrolase activity	BIOLOGICAL_PROCESS	0.0353847	0.000757118
[OVER]	GO:0003989	acetyl-CoA carboxylase activity	MOLECULAR_FUNCTION	0.0490138	0.00108515
SE_2d_up
Tags	GO ID	GO Name	GO Category	FDR	P-Value
[OVER]	GO:0032508	DNA duplex unwinding	BIOLOGICAL_PROCESS	0.00516579	4.59076e-06
[OVER]	GO:0006265	DNA topological change	BIOLOGICAL_PROCESS	0.00915806	2.0384e-05
[OVER]	GO:0003678	DNA helicase activity	MOLECULAR_FUNCTION	0.00915806	1.49815e-05
[OVER]	GO:0003690	double-stranded DNA binding	MOLECULAR_FUNCTION	0.0133551	3.3735e-05
[OVER]	GO:0000725	recombinational repair	BIOLOGICAL_PROCESS	0.021469	5.74209e-05
[OVER]	GO:0006261	DNA-dependent DNA replication	BIOLOGICAL_PROCESS	0.0440501	0.000130907
SE_5d_up
Tags	GO ID	GO Name	GO Category	FDR	P-Value
[OVER]	GO:0015696	ammonium transport	BIOLOGICAL_PROCESS	0.0320126	4.7567e-06
SE_10d_up
Tags	GO ID	GO Name	GO Category	FDR	P-Value
[OVER]	GO:0005874	microtubule	CELLULAR_COMPONENT	0.000914923	6.22671e-07
[OVER]	GO:0005835	fatty acid synthase complex	CELLULAR_COMPONENT	0.00155414	4.38762e-06
[OVER]	GO:0044878	mitotic cytokinesis checkpoint	BIOLOGICAL_PROCESS	0.00579249	2.93113e-05
[OVER]	GO:0000272	polysaccharide catabolic process	BIOLOGICAL_PROCESS	0.00729134	4.11695e-05
[OVER]	GO:1902846	positive regulation of mitotic spindle elongation	BIOLOGICAL_PROCESS	0.0151157	0.000114547
[OVER]	GO:0072413	signal transduction involved in mitotic cell cycle checkpoint	BIOLOGICAL_PROCESS	0.0151157	0.000114547
[OVER]	GO:0005524	ATP binding	MOLECULAR_FUNCTION	0.0167269	0.000134213
[OVER]	GO:0043419	urea catabolic process	BIOLOGICAL_PROCESS	0.0254002	0.000279785
[OVER]	GO:0010695	regulation of mitotic spindle pole body separation	BIOLOGICAL_PROCESS	0.0254002	0.000279785
[OVER]	GO:0009405	pathogenesis	BIOLOGICAL_PROCESS	0.0254002	0.000290612
[OVER]	GO:0031097	medial cortex	CELLULAR_COMPONENT	0.0254002	0.000249677
[OVER]	GO:0006633	fatty acid biosynthetic process	BIOLOGICAL_PROCESS	0.0268457	0.000315127
[OVER]	GO:0007018	microtubule-based movement	BIOLOGICAL_PROCESS	0.0387262	0.000483358
[OVER]	GO:0006641	triglyceride metabolic process	BIOLOGICAL_PROCESS	0.0387315	0.00054673
[OVER]	GO:0072396	response to cell cycle checkpoint signaling	BIOLOGICAL_PROCESS	0.0387315	0.00054673
[OVER]	GO:0050364	tryptophan dimethylallyltransferase activity	MOLECULAR_FUNCTION	0.0387315	0.00054673
[OVER]	GO:0005826	actomyosin contractile ring	CELLULAR_COMPONENT	0.0387315	0.000514985
[OVER]	GO:0004497	monooxygenase activity	MOLECULAR_FUNCTION	0.0408636	0.000588971
[OVER]	GO:0003774	motor activity	MOLECULAR_FUNCTION	0.0433333	0.000637443
[OVER]	GO:0018105	peptidyl-serine phosphorylation	BIOLOGICAL_PROCESS	0.0465612	0.000719519
[OVER]	GO:0042545	cell wall modification	BIOLOGICAL_PROCESS	0.0482164	0.000952864
[OVER]	GO:0019510	S-adenosylhomocysteine catabolic process	BIOLOGICAL_PROCESS	0.0482164	0.000952864
[OVER]	GO:0072488	ammonium transmembrane transport	BIOLOGICAL_PROCESS	0.0482164	0.000952864
[OVER]	GO:0051304	chromosome separation	BIOLOGICAL_PROCESS	0.0482164	0.000866647
[OVER]	GO:0006426	glycyl-tRNA aminoacylation	BIOLOGICAL_PROCESS	0.0482164	0.000952864
[OVER]	GO:0071918	urea transmembrane transport	BIOLOGICAL_PROCESS	0.0482164	0.000952864
[OVER]	GO:0004820	glycine-tRNA ligase activity	MOLECULAR_FUNCTION	0.0482164	0.000952864
[OVER]	GO:0004013	adenosylhomocysteinase activity	MOLECULAR_FUNCTION	0.0482164	0.000952864
[OVER]	GO:0020037	heme binding	MOLECULAR_FUNCTION	0.0482164	0.000884612
[OVER]	GO:0030599	pectinesterase activity	MOLECULAR_FUNCTION	0.0482164	0.000952864
[OVER]	GO:0045330	aspartyl esterase activity	MOLECULAR_FUNCTION	0.0482164	0.000952864
[OVER]	GO:0015489	putrescine transmembrane transporter activity	MOLECULAR_FUNCTION	0.0482164	0.000952864
[OVER]	GO:0016705	oxidoreductase activity, acting on paired donors, with incorporation or reduction of molecular oxygen	MOLECULAR_FUNCTION	0.0482164	0.000816326
[OVER]	GO:0008519	ammonium transmembrane transporter activity	MOLECULAR_FUNCTION	0.0482164	0.000952864
[OVER]	GO:0004318	enoyl-[acyl-carrier-protein] reductase (NADH) activity	MOLECULAR_FUNCTION	0.0482164	0.000952864
[OVER]	GO:0015204	urea transmembrane transporter activity	MOLECULAR_FUNCTION	0.0482164	0.000952864
[OVER]	GO:0017102	methionyl glutamyl tRNA synthetase complex	CELLULAR_COMPONENT	0.0482164	0.000952864

## Sheet: NEA11
NEA11_0h_up
Tags	GO ID	GO Name	GO Category	FDR	P-Value
[OVER]	GO:0016226	iron-sulfur cluster assembly	BIOLOGICAL_PROCESS	9.16605e-06	2.64762e-09
[OVER]	GO:0051536	iron-sulfur cluster binding	MOLECULAR_FUNCTION	2.09934e-05	1.21279e-08
[OVER]	GO:0016020	membrane	CELLULAR_COMPONENT	0.00519207	4.4992e-06
[OVER]	GO:0046872	metal ion binding	MOLECULAR_FUNCTION	0.0109199	1.10398e-05
[OVER]	GO:0006979	response to oxidative stress	BIOLOGICAL_PROCESS	0.0433205	6.25657e-05
[OVER]	GO:0010498	proteasomal protein catabolic process	BIOLOGICAL_PROCESS	0.0433205	6.25307e-05
[OVER]	GO:0016846	carbon-sulfur lyase activity	MOLECULAR_FUNCTION	0.048378	7.6857e-05
NEA11_4h_up
Tags	GO ID	GO Name	GO Category	FDR	P-Value
[OVER]	GO:0016226	iron-sulfur cluster assembly	BIOLOGICAL_PROCESS	9.16605e-06	2.64762e-09
[OVER]	GO:0051536	iron-sulfur cluster binding	MOLECULAR_FUNCTION	2.09934e-05	1.21279e-08
[OVER]	GO:0016020	membrane	CELLULAR_COMPONENT	0.00519207	4.4992e-06
[OVER]	GO:0046872	metal ion binding	MOLECULAR_FUNCTION	0.0109199	1.10398e-05
[OVER]	GO:0006979	response to oxidative stress	BIOLOGICAL_PROCESS	0.0433205	6.25657e-05
[OVER]	GO:0010498	proteasomal protein catabolic process	BIOLOGICAL_PROCESS	0.0433205	6.25307e-05
[OVER]	GO:0016846	carbon-sulfur lyase activity	MOLECULAR_FUNCTION	0.048378	7.6857e-05
NEA11_1d_up
Tags	GO ID	GO Name	GO Category	FDR	P-Value
[OVER]	GO:0009405	pathogenesis	BIOLOGICAL_PROCESS	0.00330671	4.77572e-07
[OVER]	GO:0003824	catalytic activity	MOLECULAR_FUNCTION	0.0262759	1.13847e-05
[OVER]	GO:0005975	carbohydrate metabolic process	BIOLOGICAL_PROCESS	0.0399352	2.30706e-05
NEA11_2d_up
No specific enriched GO terms were identified.
NEA11_5d_up
Tags	GO ID	GO Name	GO Category	FDR	P-Value
[OVER]	GO:0009405	pathogenesis	BIOLOGICAL_PROCESS	0.00375378	5.4214e-07
[OVER]	GO:0003824	catalytic activity	MOLECULAR_FUNCTION	0.0196885	8.53055e-06
NEA11_10d_up
Tags	GO ID	GO Name	GO Category	FDR	P-Value
[OVER]	GO:0009405	pathogenesis	BIOLOGICAL_PROCESS	0.00330671	4.77572e-07
[OVER]	GO:0003824	catalytic activity	MOLECULAR_FUNCTION	0.0262759	1.13847e-05
[OVER]	GO:0005975	carbohydrate metabolic process	BIOLOGICAL_PROCESS	0.0399352	2.30706e-05

## Sheet: NEA12
NEA12_0h_up
Tags	GO ID	GO Name	GO Category	FDR	P-Value
[OVER]	GO:0055114	oxidation-reduction process	BIOLOGICAL_PROCESS	1.68069e-06	2.48439e-10
[OVER]	GO:0016491	oxidoreductase activity	MOLECULAR_FUNCTION	8.265e-06	2.44346e-09
[OVER]	GO:0016226	iron-sulfur cluster assembly	BIOLOGICAL_PROCESS	0.000241679	1.42899e-07
[OVER]	GO:0046872	metal ion binding	MOLECULAR_FUNCTION	0.00310492	3.21277e-06
[OVER]	GO:0051536	iron-sulfur cluster binding	MOLECULAR_FUNCTION	0.0109159	1.61358e-05
[OVER]	GO:0016021	integral component of membrane	CELLULAR_COMPONENT	0.0177442	2.8856e-05
NEA12_4h_up
Tags	GO ID	GO Name	GO Category	FDR	P-Value
[OVER]	GO:0050660	flavin adenine dinucleotide binding	MOLECULAR_FUNCTION	2.53955e-06	3.75395e-09
[OVER]	GO:0055085	transmembrane transport	BIOLOGICAL_PROCESS	7.34265e-05	1.41101e-07
[OVER]	GO:0016226	iron-sulfur cluster assembly	BIOLOGICAL_PROCESS	0.000102994	2.43592e-07
[OVER]	GO:0005506	iron ion binding	MOLECULAR_FUNCTION	0.00025346	6.36928e-07
[OVER]	GO:0005215	transporter activity	MOLECULAR_FUNCTION	0.000705252	2.19643e-06
[OVER]	GO:0000104	succinate dehydrogenase activity	MOLECULAR_FUNCTION	0.00112553	3.99302e-06
[OVER]	GO:0051536	iron-sulfur cluster binding	MOLECULAR_FUNCTION	0.00141477	5.43739e-06
[OVER]	GO:0000981	DNA-binding transcription factor activity, RNA polymerase II-specific	MOLECULAR_FUNCTION	0.00212528	8.48228e-06
[OVER]	GO:0003677	DNA binding	MOLECULAR_FUNCTION	0.00305527	1.26456e-05
[OVER]	GO:0008270	zinc ion binding	MOLECULAR_FUNCTION	0.00413203	1.83239e-05
[OVER]	GO:0016614	oxidoreductase activity, acting on CH-OH group of donors	MOLECULAR_FUNCTION	0.00862516	3.9524e-05
[OVER]	GO:0020037	heme binding	MOLECULAR_FUNCTION	0.0133844	6.52895e-05
[OVER]	GO:0006264	mitochondrial DNA replication	BIOLOGICAL_PROCESS	0.0405095	0.000203595
[OVER]	GO:0016840	carbon-nitrogen lyase activity	MOLECULAR_FUNCTION	0.0450519	0.000239744
[OVER]	GO:0010181	FMN binding	MOLECULAR_FUNCTION	0.0467075	0.000255458
NEA12_1d_up
Tags	GO ID	GO Name	GO Category	FDR	P-Value
No specific enriched GO terms were identified.
NEA12_2d_up
Tags	GO ID	GO Name	GO Category	FDR	P-Value
[OVER]	GO:0003824	catalytic activity	MOLECULAR_FUNCTION	0.00100234	2.96332e-07
[OVER]	GO:0030983	mismatched DNA binding	MOLECULAR_FUNCTION	0.00111449	6.58976e-07
[OVER]	GO:0006298	mismatch repair	BIOLOGICAL_PROCESS	0.00361373	3.91763e-06
[OVER]	GO:0008152	metabolic process	BIOLOGICAL_PROCESS	0.00785897	1.23313e-05
NEA12_5d_up
Tags	GO ID	GO Name	GO Category	FDR	P-Value
No specific enriched GO terms were identified.
NEA12_10d_up
Tags	GO ID	GO Name	GO Category	FDR	P-Value
[OVER]	GO:0003824	catalytic activity	MOLECULAR_FUNCTION	0.00997323	1.47424e-06
