# Supplementary material for: Global Changes in Asexual Epichloë Transcriptomes during the Early Stages, from Seed to Seedling, of Symbiotum Establishment
Source: Microorganisms. 2021 May 4;9(5):991. doi: 10.3390/microorganisms9050991 (PMC8147782; doi:10.3390/microorganisms9050991)
Supplement: Supplementary file 1 [file microorganisms-09-00991-s001.zip › microorganisms-1187855-SI/Supplementary files/Table S3.xlsx]

## Sheet: Sheet1
Sequence name	Sequence description	Sequence description	Hit description	Hit ACC	E-Value	Similarity
Ef_C09_g02661	hypothetical protein FSARC_7587	hypothetical protein FSARC_7587	gb|KAF4964485.1|hypothetical protein FSARC_7587 [Fusarium sarcochroum]	KAF4964485	0	80.3532
Ef_C09_g02657	protein O-glucosyltransferase 1	protein O-glucosyltransferase 1	gb|KAF4205890.1|hypothetical protein CNMCM8927_005618 [Aspergillus lentulus]	KAF4205890	2.05488e-31	81.9672
Ef_C09_g03466	MRSP1 expansin	MRSP1 expansin	gb|KZZ94144.1|hypothetical protein AAL_05111 [Moelleriella libera RCEF 2490]	KZZ94144	1.54335e-61	90.8257
Ef_C09_g09741	---NA---	---NA---	No Blast Hit
Ef_C09_g02656	hypothetical protein COH20_005034	hypothetical protein COH20_005034	gb|RAQ73384.1|hypothetical protein COH20_005034 [Aspergillus flavus]gb|RAQ74512.1|hypothetical protein COH21_003646 [Aspergillus flavus]	RAQ73384, RAQ74512	4.06621e-37	57.2864
Ef_C09_g11706	lysergyl peptide synthetase subunit 1	lysergyl peptide synthetase subunit 1	sp|Q96V34.2|RecName: Full=D-lysergyl-peptide-synthetase subunit 1; Short=LPSA; AltName: Full=Ergot alkaloid synthesis protein lpsA; AltName: Full=Nonribosomal peptide synthetase lpsA [Epichloe festucae var. lolii]gb|AAL26315.2|lysergyl peptide synthetase 1 [Epichloe festucae var. lolii]	Q96V34, AAL26315	0	98.9069
Ef_C09_g11718	putative AMP dependent ligase/synthetase	putative AMP dependent ligase/synthetase	gb|AET11896.1|putative AMP dependent ligase/synthetase [Epichloe festucae]	AET11896	3.56535e-161	76.0563
Ef_C09_g11710	dimethylallyl tryptophan synthase	dimethylallyl tryptophan synthase	gb|AQR55704.1|dimethylallyl tryptophan synthase, partial [Epichloe festucae var. lolii]gb|AQR55713.1|dimethylallyl tryptophan synthase, partial [Epichloe coenophiala]gb|AQR55715.1|dimethylallyl tryptophan synthase, partial [Epichloe coenophiala]gb|AQR55721.1|dimethylallyl tryptophan synthase, partial [Epichloe coenophiala]	AQR55704, AQR55713, AQR55715, AQR55721	0	99.7442
Ef_C09_g11713	agroclavine dehydrogenase	agroclavine dehydrogenase	sp|A2TBU1.1|RecName: Full=Agroclavine dehydrogenase; AltName: Full=Ergot alkaloid biosynthesis protein G [Epichloe festucae var. lolii]gb|ABM91452.1|conserved protein EasG [Epichloe festucae var. lolii]gb|AGS32040.1|agroclavine dehydrogenase [Epichloe hybrida]	A2TBU1, ABM91452, AGS32040	1.30043e-155	76.5537
Ef_C09_g02658	protein O-glucosyltransferase 1	protein O-glucosyltransferase 1	gb|KAF4205890.1|hypothetical protein CNMCM8927_005618 [Aspergillus lentulus]	KAF4205890	4.07274e-25	80.9524
Ef_C09_g11720	non-ribosomal peptide synthetase	non-ribosomal peptide synthetase	sp|A0A024F910.1|RecName: Full=Nonribosomal peptide synthetase vlms; Short=NRPS vlmS; AltName: Full=Verlamelin biosynthesis protein S [Lecanicillium sp.]dbj|BAO73252.1|non-ribosomal peptide synthetase [Lecanicillium sp. HF627]	A0A024F910, BAO73252	0	84.0866
Ef_C09_g11708	chanoclavine synthase catalase protein	chanoclavine synthase catalase protein	gb|ACM47224.1|putative catalase [Epichloe festucae]gb|AGN89895.1|chanoclavine synthase catalase protein [Epichloe coenophiala]gb|AGS32011.1|chanoclavine synthase catalase protein [Epichloe hybrida]gb|AET10043.1|chanoclavine synthase catalase protein [Epichloe festucae]gb|AET11899.1|chanoclavine synthase catalase protein [Epichloe festucae]	ACM47224, AGN89895, AGS32011, AET10043, AET11899	0	100
Ef_C09_g00543	uncharacterized protein CPUR_02991	uncharacterized protein CPUR_02991	emb|CCE29298.1|uncharacterized protein CPUR_02991 [Claviceps purpurea 20.1]	CCE29298	4.03611e-103	87.5
Ef_C09_g11709	elymoclavine monooxygenase	elymoclavine monooxygenase	gb|AGN89898.1|elymoclavine monooxygenase [Epichloe coenophiala]gb|AGS32029.1|elymoclavine monooxygenase [Epichloe coenophiala]	AGN89898, AGS32029	2.9987e-123	77.7778
Ef_C09_g11921	prenyl transferase	prenyl transferase	sp|Q15FB7.1|RecName: Full=Multi-functional prenyltransferase ltmE; AltName: Full=Lolitrem B biosynthesis cluster 3 protein E [Epichloe festucae var. lolii]gb|ABF20220.1|multi-functional prenyl transferase [Epichloe festucae var. lolii]	Q15FB7, ABF20220	0	100
Ef_C09_g11712	chanoclavine-I aldehyde oxidoreductase	chanoclavine-I aldehyde oxidoreductase	sp|A2TBU0.1|RecName: Full=Probable inactive reductase easA; AltName: Full=Ergot alkaloid synthesis protein A [Epichloe festucae var. lolii]gb|AET10039.1|chanoclavine-I aldehyde oxidoreductase [Epichloe festucae]gb|AEV21236.1|chanoclavine-I aldehyde oxidoreductase [Epichloe typhina]gb|AGN89897.1|chanoclavine-I aldehyde oxidoreductase [Epichloe coenophiala]gb|AGS32039.1|chanoclavine aldehyde oxidor…	A2TBU0, AET10039, AEV21236, AGN89897, AGS32039, ABM91449	0	100
Ef_C09_g11711	putative oxygenase	putative oxygenase	gb|AGS32042.1|putative oxygenase [Epichloe hybrida]gb|AVA32097.1|EasH [Epichloe hybrida]	AGS32042, AVA32097	0	100
Ef_C09_g05055	hypothetical protein AAL_07365	hypothetical protein AAL_07365	gb|KZZ90264.1|hypothetical protein AAL_07365 [Moelleriella libera RCEF 2490]	KZZ90264	6.94588e-157	86.9888
Ef_C09_g03453	integrase core domain protein	integrase core domain protein	gb|KID81443.1|Uncharacterized protein MGU_11196 [Metarhizium guizhouense ARSEF 977]	KID81443	2.24783e-153	76.7568
Ef_C09_g11922	P450 monooxygenase	P450 monooxygenase	gb|AGN73001.1|P450 monooxygenase, partial [Neotyphodium sp. FaTG-2]	AGN73001	0	98.1595
Ef_C09_g06505	Rhodopsin kinase	Rhodopsin kinase	gb|KFA69035.1|hypothetical protein S40285_09539 [Stachybotrys chlorohalonata IBT 40285]	KFA69035	0	86.3572
Ef_C09_g10492	glycoside hydrolase family 3 protein	glycoside hydrolase family 3 protein	ref|XP_018137386.1|beta-xylosidase [Pochonia chlamydosporia 170]gb|OAQ59362.1|beta-xylosidase [Pochonia chlamydosporia 170]	XP_018137386, OAQ59362	0	83.3622
Ef_C09_g08751	hypothetical protein CDD81_7809	hypothetical protein CDD81_7809	gb|PHH66216.1|hypothetical protein CDD81_7809 [Ophiocordyceps australis]	PHH66216	4.56543e-80	62.6623
Ef_C09_g11715	chanoclavine-I synthase oxidoreductase protein	chanoclavine-I synthase oxidoreductase protein	gb|AGS32032.1|chanoclavine-I synthase oxidoreductase protein [Epichloe coenophiala]	AGS32032	0	100
Ef_C09_g03268	hypothetical protein H634G_02654	hypothetical protein H634G_02654	gb|KJK81396.1|hypothetical protein H634G_02654 [Metarhizium anisopliae BRIP 53293]gb|KJK89007.1|hypothetical protein H633G_07115 [Metarhizium anisopliae BRIP 53284]	KJK81396, KJK89007	0	77.4049
Ef_C09_g11716	lysergyl peptide synthetase subunit 2	lysergyl peptide synthetase subunit 2	sp|A2TBU4.1|RecName: Full=D-lysergyl-peptide-synthetase subunit 2; Short=LPS2; AltName: Full=Ergot alkaloid synthesis protein B; AltName: Full=Nonribosomal peptide synthetase lpsB [Epichloe festucae var. lolii]gb|ABM91454.1|lysergyl peptide synthetase LpsB [Epichloe festucae var. lolii]gb|AGS32043.1|lysergyl peptide synthetase subunit 2 [Epichloe hybrida]gb|AVA32092.1|LpsB [Epichloe hybrida]	A2TBU4, ABM91454, AGS32043, AVA32092	0	100
Ef_C09_g10491	glycoside hydrolase family 3 protein	glycoside hydrolase family 3 protein	gb|RZR63115.1|glycoside hydrolase family 3 protein [Pochonia chlamydosporia 123]	RZR63115	0	83.6331
Ef_C09_g03269	hypothetical protein H634G_02654	hypothetical protein H634G_02654	gb|KJK81396.1|hypothetical protein H634G_02654 [Metarhizium anisopliae BRIP 53293]gb|KJK89007.1|hypothetical protein H633G_07115 [Metarhizium anisopliae BRIP 53284]	KJK81396, KJK89007	0	77.4049
