# Supplementary material for: Global Changes in Asexual Epichloë Transcriptomes during the Early Stages, from Seed to Seedling, of Symbiotum Establishment
Source: Microorganisms. 2021 May 4;9(5):991. doi: 10.3390/microorganisms9050991 (PMC8147782; doi:10.3390/microorganisms9050991)
Supplement: Supplementary file 1 [file microorganisms-09-00991-s001.zip › microorganisms-1187855-SI/Supplementary files/Table S4.xlsx]

## Sheet: Sheet1
Sequence name	Sequence description	Hit description	Hit ACC	E-Value	Similarity
E8_g0170	proteinrelated to DNA damage-responsive protein 48	emb|CCE32741.1|related to DNA damage-responsive protein 48 [Claviceps purpurea 20.1]	CCE32741	1.08451e-25	73.2558
E8_g0185	HET-C2-like protein	ref|XP_014549786.1|HET-C2-like protein, partial [Metarhizium brunneum ARSEF 3297]gb|KID80648.1|HET-C2-like protein, partial [Metarhizium brunneum ARSEF 3297]	XP_014549786, KID80648	1.72503e-90	92.1569
E8_g0186	aspartate-tRNA ligase	gb|RZR68472.1|hypothetical protein I1G_00002475 [Pochonia chlamydosporia 123]	RZR68472	0	93.915
E8_g0379	serine/threonine-protein kinase Sgk2	ref|XP_014539959.1|serine/threonine-protein kinase Sgk2, partial [Metarhizium brunneum ARSEF 3297]gb|KID62986.1|serine/threonine-protein kinase Sgk2, partial [Metarhizium brunneum ARSEF 3297]	XP_014539959, KID62986	0	78.2447
E8_g0810	HAD-superfamily hydrolase, subfamily IIA, CECR5	gb|EXU98347.1|haloacid dehalogenase-like hydrolase [Metarhizium robertsii]	EXU98347	0	75.3968
E8_g1005	glycosyl hydrolase family 92 protein	gb|AKH05016.1|glycosyl hydrolase family 92 protein [Epichloe sp. LpTG-2]	AKH05016	2.25136e-144	100
E8_g1393	---NA---	No Blast Hit
E8_g1494	WSC domain-containing protein	ref|XP_018142340.1|WSC domain-containing protein [Pochonia chlamydosporia 170]gb|OAQ65026.1|WSC domain-containing protein [Pochonia chlamydosporia 170]	XP_018142340, OAQ65026	1.06851e-131	77.0492
E8_g1846	DUF563 domain protein	gb|KID94911.1|DUF563 domain protein, partial [Metarhizium majus ARSEF 297]	KID94911	0	81.7768
E8_g2579	oxidoreductase, short chain dehydrogenase/reductase family	gb|KFG77830.1|oxidoreductase, short chain dehydrogenase/reductase family [Metarhizium anisopliae]gb|KID61548.1|oxidoreductase, short chain dehydrogenase/reductase family, partial [Metarhizium anisopliae ARSEF 549]	KFG77830, KID61548	1.5178e-164	78.1915
E8_g2640	von Willebrand factor A domain-containing protein 5A	gb|KJZ74275.1|hypothetical protein HIM_06281 [Hirsutella minnesotensis 3608]	KJZ74275	0	74.462
E8_g2846	Protein kinase-like domain protein	gb|TWU78629.1|hypothetical protein ED733_005229 [Metarhizium rileyi]	TWU78629	0	86.4407
E8_g3260	glycosyl transferase family 17 protein	gb|POR37315.1|Beta-1,4-mannosyl-glycoprotein 4-beta-N-acetylglucosaminyltransferase [Tolypocladium paradoxum]	POR37315	0	88.2979
E8_g3615	Nup53p-like protein	gb|RZR69099.1|hypothetical protein I1G_00004879 [Pochonia chlamydosporia 123]	RZR69099	0	87.2247
E8_g4982	Esterase/lipase superfamily protein	emb|CCE27004.1|uncharacterized protein CPUR_00476 [Claviceps purpurea 20.1]	CCE27004	6.0175e-119	73.0769
E8_g5030	---NA---	No Blast Hit
E8_g5210	ent-kaurene synthase	gb|KID89999.1|terpene synthase family protein, partial [Metarhizium majus ARSEF 297]	KID89999	0	86.9485
E8_g5211	FAD binding domain-containing protein	gb|KID89998.1|FAD binding domain-containing protein, partial [Metarhizium majus ARSEF 297]	KID89998	0	79.0123
E8_g5320	uncharacterized protein CPUR_02273	emb|CCE28586.1|uncharacterized protein CPUR_02273 [Claviceps purpurea 20.1]	CCE28586	3.80402e-135	62.6866
E8_g5832	---NA---	No Blast Hit
E8_g5961	Protein kinase-like domain	gb|PGG98667.1|hypothetical protein AJ80_09504 [Polytolypa hystricis UAMH7299]	PGG98667	2.47553e-86	68.4015
E8_g6023	LPXTG-domain-containing protein	gb|KID82638.1|hypothetical protein MGU_10050 [Metarhizium guizhouense ARSEF 977]	KID82638	1.16063e-122	66.3818
E8_g6060	NAPE-hydrolyzing phospholipase D	gb|RZR67735.1|hypothetical protein I1G_00000670 [Pochonia chlamydosporia 123]	RZR67735	0	92.6893
E8_g6277	Dihydroxyacetone synthase	gb|OAA39056.1|Transketolase [Metarhizium rileyi RCEF 4871]	OAA39056	0	84.8592
E8_g6941	protein kinase-like domain protein	gb|KZL88165.1|protein kinase-like domain protein [Colletotrichum incanum]	KZL88165	8.1847e-169	89.4737
E8_g7176	myb family transcription factor	gb|KJZ69701.1|hypothetical protein HIM_10907 [Hirsutella minnesotensis 3608]	KJZ69701	0	88.0299
E8_g7209	FAD dependent oxidoreductase	gb|KZZ97337.1|FAD dependent oxidoreductase [Moelleriella libera RCEF 2490]	KZZ97337	1.22028e-145	68.7023
E8_g7342	glycoside hydrolase family 33 protein	gb|KDB11842.1|extracellular sialidase neuraminidase [Ustilaginoidea virens]dbj|GAO17982.1|hypothetical protein UVI_02056090 [Ustilaginoidea virens]	KDB11842, GAO17982	1.80064e-136	67.8815
E8_g7557	hypothetical protein NOR_01786	gb|OAA48536.1|hypothetical protein NOR_01786 [Metarhizium rileyi RCEF 4871]	OAA48536	1.97191e-149	69.2308
E8_g7703	flavin-binding monooxygenase	emb|CCE28429.1|related to monooxygenase [Claviceps purpurea 20.1]	CCE28429	0	81.2375
E8_g7835	Aminoglycoside phosphotransferase	emb|SPQ22105.1|0ae6d5c7-3c08-4d16-9162-2937a3e296bf [Thermothielavioides terrestris]	SPQ22105	6.98588e-180	78.2967
E8_g7910	kinase-like protein	gb|RSL66073.1|hypothetical protein CEP54_003887 [Fusarium sp. AF-8]	RSL66073	2.11728e-138	83.7545
E8_g8146	Esterase, SGNH hydrolase-type, subgroup	gb|KXX73816.1|Lipase [Madurella mycetomatis]gb|KXX74817.1|Lipase [Madurella mycetomatis]	KXX73816, KXX74817	1.83543e-121	81.2
E8_g8190	Protein kinase-like domain protein	gb|KJZ73911.1|hypothetical protein HIM_06804 [Hirsutella minnesotensis 3608]	KJZ73911	2.06173e-176	94.9091
E8_g8271	non-ribosomal peptide synthetase	ref|XP_008085200.1|Acetyl-CoA synthetase-like protein [Glarea lozoyensis ATCC 20868]gb|EPE27841.1|Acetyl-CoA synthetase-like protein [Glarea lozoyensis ATCC 20868]	XP_008085200, EPE27841	0	76.3466
E8_g8279	telomere-associated recq-like helicase	gb|KFG84200.1|hypothetical protein MANI_025037 [Metarhizium anisopliae]gb|KID59364.1|hypothetical protein MAN_10776, partial [Metarhizium anisopliae ARSEF 549]	KFG84200, KID59364	3.65277e-85	73.5294
E8_g8533	PLC-like phosphodiesterase, TIM beta/alpha-barrel domain protein	gb|RZR68090.1|hypothetical protein I1G_00002945 [Pochonia chlamydosporia 123]	RZR68090	2.70454e-125	89.1566
E8_g8557	myb family transcription factor	ref|XP_008594001.1|hypothetical protein BBA_00682 [Beauveria bassiana ARSEF 2860]gb|EJP69813.1|hypothetical protein BBA_00682 [Beauveria bassiana ARSEF 2860]	XP_008594001, EJP69813	0	79.7143
E8_g8561	protein kinase domain-containing protein	gb|ATY60356.1|kinase domain-containing [Cordyceps militaris]	ATY60356	0	89.7764
E8_g8658	aminoglycoside phosphotransferase	ref|XP_008598431.1|phosphotransferase enzyme family protein [Beauveria bassiana ARSEF 2860]gb|EJP66141.1|phosphotransferase enzyme family protein [Beauveria bassiana ARSEF 2860]	XP_008598431, EJP66141	0	93.6813
E8_g8660	hypothetical protein FPRO05_03220	gb|RBA14428.1|hypothetical protein FPRO05_03220 [Fusarium proliferatum]	RBA14428	1.32585e-123	82.6923
E8_g8662	---NA---	No Blast Hit
E8_g8732	serine/threonine-protein kinase Sgk2	gb|KID82013.1|serine/threonine-protein kinase Sgk2 [Metarhizium guizhouense ARSEF 977]	KID82013	0	82.1847
E8_g8761	putative beta-glucosidase btgE	gb|KZZ89469.1|beta-glucosidase [Moelleriella libera RCEF 2490]	KZZ89469	1.8739e-156	86.8794
E8_g8768	fatty acid hydroxylase superfamily protein	ref|XP_018139020.1|fatty acid hydroxylase superfamily protein [Pochonia chlamydosporia 170]gb|OAQ61211.1|fatty acid hydroxylase superfamily protein [Pochonia chlamydosporia 170]	XP_018139020, OAQ61211	2.98777e-153	92.5311
E8_g8795	protein kinase domain-containing protein	gb|RCI08652.1|hypothetical protein L249_4798 [Ophiocordyceps polyrhachis-furcata BCC 54312]	RCI08652	0	80.41
E8_g8988	---NA---	No Blast Hit
E8_g9037	hypothetical protein	ref|WP_149998800.1|hypothetical protein [Haemophilus influenzae]gb|QEQ63425.1|hypothetical protein F1538_03960 [Haemophilus influenzae biotype aegyptius]	WP_149998800, QEQ63425	1.1243e-06	75.4098
E8_g3947	glycosyltransferase family 90 protein	ref|XP_013958276.1|glycosyltransferase family 90 protein [Trichoderma virens Gv29-8]gb|EHK24077.1|glycosyltransferase family 90 protein [Trichoderma virens Gv29-8]	XP_013958276, EHK24077	0	65.4676
E8_g4327	phosphate permease	gb|OAA32468.1|phosphate permease [Moelleriella libera RCEF 2490]	OAA32468	0	84.4898
E8_g5208	putative aldo/keto reductase	gb|ROW08500.1|hypothetical protein VMCG_03253 [Valsa malicola]	ROW08500	6.926e-106	67.7725
E8_g8600	cytochrome P450	emb|CCE28155.1|probable cytochrome P450 monooxygenase (lovA) [Claviceps purpurea 20.1]	CCE28155	1.54387e-138	73.1429
E8_g0641	integral membrane protein	ref|XP_018149816.1|hypothetical protein VFPPC_01379 [Pochonia chlamydosporia 170]gb|OAQ73733.1|hypothetical protein VFPPC_01379 [Pochonia chlamydosporia 170]gb|RZR69275.1|ATP synthase F0 [Pochonia chlamydosporia 123]	XP_018149816, OAQ73733, RZR69275	1.82265e-176	84.0731
E8_g1243	hypothetical protein VFPPC_07178	ref|XP_018139860.1|hypothetical protein VFPPC_07178 [Pochonia chlamydosporia 170]gb|OAQ62156.1|hypothetical protein VFPPC_07178 [Pochonia chlamydosporia 170]	XP_018139860, OAQ62156	3.62269e-80	77.1084
E8_g3069	---NA---	No Blast Hit
E8_g3737	predicted protein	gb|KHN97470.1|hypothetical protein MAM_04485 [Metarhizium album ARSEF 1941]	KHN97470	1.66177e-34	89.1304
E8_g4382	cell wall galactomannoprotein Mp2/allergen F17-like protein	ref|XP_022285462.1|cell wall galactomannoprotein Mp2/allergen F17-like protein [Pochonia chlamydosporia 170]gb|OWT43004.1|cell wall galactomannoprotein Mp2/allergen F17-like protein [Pochonia chlamydosporia 170]	XP_022285462, OWT43004	1.55154e-54	72.9282
E8_g5537	predicted protein	gb|TWU70442.1|hypothetical protein ED733_000384 [Metarhizium rileyi]	TWU70442	0	95.0617
E8_g6545	DUF3245 domain containing protein	gb|KFG86913.1|hypothetical protein MANI_024616 [Metarhizium anisopliae]	KFG86913	4.02036e-128	83.2653
E8_g7834	beta-glucan synthesis-associated	dbj|BAN17454.1|hypothetical protein [Epichloe festucae]	BAN17454	1.02766e-142	91.4286
E8_g8413	hypothetical protein DID88_002556	gb|RAL62070.1|hypothetical protein DID88_002556 [Monilinia fructigena]	RAL62070	7.8727e-38	61.4907
E8_g8794	Leucine carboxyl methyltransferase family	gb|RDA88821.1|hypothetical protein CP532_5515 [Ophiocordyceps sp. 'camponoti-leonardi']	RDA88821	1.45094e-43	78.125
E8_g1986	hypothetical protein F1880_001406	gb|KAF3386550.1|hypothetical protein F1880_001406 [Penicillium rolfsii]	KAF3386550	0.000232581	62.069
E8_g7911	Putative RHS family protein	gb|RSL84449.1|hypothetical protein CEP52_016437 [Fusarium sp. AF-4]	RSL84449	0	78.8217
E8_g8483	---NA---	No Blast Hit
