# Supplementary material for: Global Changes in Asexual Epichloë Transcriptomes during the Early Stages, from Seed to Seedling, of Symbiotum Establishment
Source: Microorganisms. 2021 May 4;9(5):991. doi: 10.3390/microorganisms9050991 (PMC8147782; doi:10.3390/microorganisms9050991)
Supplement: Supplementary file 1 [file microorganisms-09-00991-s001.zip › microorganisms-1187855-SI/Supplementary files/Table S5.xlsx]

## Sheet: Sheet1
Sequence name	Sequence description	Hit description	Hit ACC	E-Value	Similarity
NEA12_g00506	nonribosomal peptide synthase	gb|KGQ09216.1|HC-toxin synthetase [Beauveria bassiana D1-5]	KGQ09216	1.44697e-140	59.434
NEA12_g03954	uncharacterized oxidoreductase C162.03	gb|KZZ97448.1|NAD(P)-binding domain protein [Moelleriella libera RCEF 2490]	KZZ97448	1.41091e-130	85.8182
NEA12_g04908	class I glutamine amidotransferase-like protein	gb|KND87013.1|putative glutamine amidotransferase-like protein [Tolypocladium ophioglossoides CBS 100239]	KND87013	2.37177e-131	81.2057
NEA12_g05408	hydrophobic surface binding protein A-domain-containing protein	gb|KZZ94306.1|Cell wall galactomannoprotein [Moelleriella libera RCEF 2490]	KZZ94306	2.31901e-45	77.4834
NEA12_g07322	F-box domain-containing protein	ref|XP_007815747.1|hypothetical protein MAC_09407 [Metarhizium acridum CQMa 102]gb|EFY84561.1|hypothetical protein MAC_09407 [Metarhizium acridum CQMa 102]	XP_007815747, EFY84561	2.43455e-67	79.375
NEA12_g07626	Protein kinase-like domain protein	gb|KID86968.1|Protein kinase-like domain protein, partial [Metarhizium majus ARSEF 297]	KID86968	0	81.3822
NEA12_g10193	hypothetical protein MAA_08556	ref|XP_007824745.1|hypothetical protein MAA_08556 [Metarhizium robertsii ARSEF 23]gb|EFY96064.1|hypothetical protein MAA_08556 [Metarhizium robertsii ARSEF 23]gb|EXU99166.1|hypothetical protein X797_007594 [Metarhizium robertsii]	XP_007824745, EFY96064, EXU99166	1.08205e-34	82.6087
NEA12_g10199	hypothetical protein H634G_05965	gb|KJK78590.1|hypothetical protein H634G_05965 [Metarhizium anisopliae BRIP 53293]gb|KJK87006.1|hypothetical protein H633G_09132 [Metarhizium anisopliae BRIP 53284]	KJK78590, KJK87006	2.64209e-05	83.7838
NEA12_g10214	Ribonuclease H-like protein	gb|KID81007.1|hypothetical protein MGU_11598 [Metarhizium guizhouense ARSEF 977]	KID81007	2.47642e-14	83.3333
NEA12_g10424	---NA---	No Blast Hit
NEA12_g03979	cystathionine gamma-synthase	gb|TRX89229.1|hypothetical protein FHL15_009927 [Xylaria flabelliformis]	TRX89229	0	69.9627
NEA12_g03981	HpcH/HpaI aldolase/citrate lyase family protein	gb|TRX89233.1|hypothetical protein FHL15_009931 [Xylaria flabelliformis]	TRX89233	3.17641e-162	81.7308
NEA12_g03982	putative efflux pump antibiotic resistance protein	gb|ORY62601.1|putative efflux pump antibiotic resistance protein [Pseudomassariella vexata]	ORY62601	0	77.8243
NEA12_g03983	aspartate aminotransferase	gb|KJZ77311.1|hypothetical protein HIM_03035 [Hirsutella minnesotensis 3608]	KJZ77311	3.76312e-177	79.2818
NEA12_g03984	flavin-nucleotide-binding protein	gb|TRX89230.1|hypothetical protein FHL15_009928 [Xylaria flabelliformis]	TRX89230	2.87207e-84	66.1538
NEA12_g03985	7alpha-cephem-methoxylase P8 chain related protein	gb|KND94439.1|hypothetical protein TOPH_00997 [Tolypocladium ophioglossoides CBS 100239]	KND94439	9.29944e-110	71.6263
NEA12_g03986	putative D-aminoacylase	gb|TRX89229.1|hypothetical protein FHL15_009927 [Xylaria flabelliformis]	TRX89229	0	74.9529
NEA12_g01210	cytochrome P450 6A1	gi|799248505|gb|KJZ77225.1|hypothetical protein HIM_03546 [Hirsutella minnesotensis 3608]	KJZ77225	1.7436e-151	80.4233
NEA12_g01211	[Laccaria bicolor S238N-H82] XP_001886576	gi|751747040|gb|KIM95229.1|hypothetical protein OIDMADRAFT_34005 [Oidiodendron maius Zn]	KIM95229	3.3938e-43	51.8382
NEA12_g01213	transposase	gi|799238509|gb|KJZ68513.1|hypothetical protein HIM_12097 [Hirsutella minnesotensis 3608]	KJZ68513	0	90.3226
